# Supplementary material for: Individual differences in nonnative lexical tone perception: Effects of tone language repertoire and musical experience
Source: Front Psychol. 2022 Sep 29;13:940363. doi: 10.3389/fpsyg.2022.940363 (PMC9557947; doi:10.3389/fpsyg.2022.940363)
Supplement: Supplementary file 2 [file Data_Sheet_2.xlsx]

## Sheet: lmmdata
Subject	LanguageBackground (1 = single-tone, 2 = dual-tone)	MusicBackground (1 = with music training, 2 = without music training)	METMelody	METRhythm	MusicYears	DISdprime	IMacc	Tones
1	2	1	69.23	80.77	3	2.78743	1	1
1	2	1	69.23	80.77	3	2.43848	0.625	2
1	2	1	69.23	80.77	3	1.84466	0.5	3
1	2	1	69.23	80.77	3	3.38124	0.5	4
1	2	1	69.23	80.77	3	2.19361	0.25	5
1	2	1	69.23	80.77	3	2.19361	0.5	6
2	2	1	71.15	69.23	3	3.38124	0.625	1
2	2	1	71.15	69.23	3	1.56959	0.75	2
2	2	1	71.15	69.23	3	1.84466	0.5	3
2	2	1	71.15	69.23	3	1.49572	1	4
2	2	1	71.15	69.23	3	1.22065	0.75	5
2	2	1	71.15	69.23	3	1.49572	0.25	6
3	2	2	76.92	76.92	0	2.43848	0.375	1
3	2	2	76.92	76.92	0	2.16341	0.75	2
3	2	2	76.92	76.92	0	1.49572	0.125	3
3	2	2	76.92	76.92	0	1.84466	0.25	4
3	2	2	76.92	76.92	0	0.472789	0.125	5
3	2	2	76.92	76.92	0	0.517974	0.375	6
4	2	2	69.23	53.85	0	2.43848	0.75	1
4	2	2	69.23	53.85	0	1.0968	0.375	2
4	2	2	69.23	53.85	0	0.242905	0.375	3
4	2	2	69.23	53.85	0	2.43848	0.75	4
4	2	2	69.23	53.85	0	0.977743	0.75	5
4	2	2	69.23	53.85	0	1.21783	0.5	6
5	2	1	75	65.38	5	1.56959	1	1
5	2	1	75	65.38	5	1.32669	0.875	2
5	2	1	75	65.38	5	0.624014	0.5	3
5	2	1	75	65.38	5	2.19361	0.375	4
5	2	1	75	65.38	5	1.56959	0.125	5
5	2	1	75	65.38	5	0.702673	0.625	6
6	2	1	78.85	73.08	7	0.747859	0.875	1
6	2	1	78.85	73.08	7	1.46074	1	2
6	2	1	78.85	73.08	7	-0.702673	0.5	3
6	2	1	78.85	73.08	7	1.56959	0.625	4
6	2	1	78.85	73.08	7	0.472789	0.25	5
6	2	1	78.85	73.08	7	0.517974	0.375	6
7	2	2	73.08	61.54	0	2.78743	0.875	1
7	2	2	73.08	61.54	0	1.22065	0.75	2
7	2	2	73.08	61.54	0	1.84466	0.625	3
7	2	2	73.08	61.54	0	2.16341	1	4
7	2	2	73.08	61.54	0	1.49572	0.25	5
7	2	2	73.08	61.54	0	1.56959	0.25	6
8	2	1	67.31	61.54	3	1.22065	0.875	1
8	2	1	67.31	61.54	3	1.0968	1	2
8	2	1	67.31	61.54	3	0.459768	0.375	3
8	2	1	67.31	61.54	3	1.22065	1	4
8	2	1	67.31	61.54	3	1.56959	0.5	5
8	2	1	67.31	61.54	3	1.56959	0.5	6
10	2	2	76.92	63.46	0	2.16341	0.5	1
10	2	2	76.92	63.46	0	1.92051	0.875	2
10	2	2	76.92	63.46	0	0.977743	0.5	3
10	2	2	76.92	63.46	0	2.78743	1	4
10	2	2	76.92	63.46	0	1.56959	0.5	5
10	2	2	76.92	63.46	0	0.517974	0.375	6
11	2	2	80.77	75	0	2.78743	1	1
11	2	2	80.77	75	0	1.92051	0.75	2
11	2	2	80.77	75	0	1.84466	0.125	3
11	2	2	80.77	75	0	2.78743	0.875	4
11	2	2	80.77	75	0	1.22065	0.625	5
11	2	2	80.77	75	0	1.92051	0.5	6
12	2	2	65.38	73.08	0	2.19361	0.375	1
12	2	2	65.38	73.08	0	2.43848	0.875	2
12	2	2	65.38	73.08	0	1.49572	1	3
12	2	2	65.38	73.08	0	3.38124	0.875	4
12	2	2	65.38	73.08	0	1.84466	0.125	5
12	2	2	65.38	73.08	0	1.84466	0.375	6
14	2	2	63.46	69.23	0	2.78743	0.875	1
14	2	2	63.46	69.23	0	1.92051	0.875	2
14	2	2	63.46	69.23	0	0.517974	0.625	3
14	2	2	63.46	69.23	0	2.78743	0.875	4
14	2	2	63.46	69.23	0	1.56959	0.125	5
14	2	2	63.46	69.23	0	0.945578	0.375	6
15	2	1	69.23	69.23	14	1.84466	0.875	1
15	2	1	69.23	69.23	14	1.32669	0.5	2
15	2	1	69.23	69.23	14	-0.747859	0.875	3
15	2	1	69.23	69.23	14	1.22065	0.5	4
15	2	1	69.23	69.23	14	0.459768	0.75	5
15	2	1	69.23	69.23	14	0	0.125	6
16	2	1	80.77	75	10	2.19361	0.875	1
16	2	1	80.77	75	10	1.32669	0.75	2
16	2	1	80.77	75	10	2.19361	0.625	3
16	2	1	80.77	75	10	3.38124	1	4
16	2	1	80.77	75	10	1.22065	0.25	5
16	2	1	80.77	75	10	1.92051	0.375	6
18	1	2	78.85	76.92	2	3.38124	0.5	1
18	1	2	78.85	76.92	2	1.0968	0.75	2
18	1	2	78.85	76.92	2	1.46074	0.625	3
18	1	2	78.85	76.92	2	0.702673	1	4
18	1	2	78.85	76.92	2	1.46074	0.75	5
18	1	2	78.85	76.92	2	0.747859	0.625	6
19	1	2	51.92	65.38	0	2.19361	0.375	1
19	1	2	51.92	65.38	0	1.84466	0.625	2
19	1	2	51.92	65.38	0	0.945578	0.75	3
19	1	2	51.92	65.38	0	0.945578	0.875	4
19	1	2	51.92	65.38	0	0.459768	0.125	5
19	1	2	51.92	65.38	0	0.702673	0.25	6
20	1	2	61.54	50	0	1.22065	0.5	1
20	1	2	61.54	50	0	0.242905	0.375	2
20	1	2	61.54	50	0	0	0.5	3
20	1	2	61.54	50	0	0.747859	1	4
20	1	2	61.54	50	0	-0.472789	0.5	5
20	1	2	61.54	50	0	0.747859	0.25	6
21	1	2	80.77	59.62	0	1.56959	0.875	1
21	1	2	80.77	59.62	0	1.92051	1	2
21	1	2	80.77	59.62	0	0.702673	0.125	3
21	1	2	80.77	59.62	0	1.32669	0.75	4
21	1	2	80.77	59.62	0	1.0968	0.75	5
21	1	2	80.77	59.62	0	0.472789	0.125	6
22	1	2	73.08	55.77	0	2.19361	0.625	1
22	1	2	73.08	55.77	0	1.0968	0.375	2
22	1	2	73.08	55.77	0	0.866919	0.625	3
22	1	2	73.08	55.77	0	2.43848	1	4
22	1	2	73.08	55.77	0	1.0968	0.375	5
22	1	2	73.08	55.77	0	0.866919	0.25	6
23	1	1	80.77	84.62	12	1.56959	0.75	1
23	1	1	80.77	84.62	12	2.43848	0.875	2
23	1	1	80.77	84.62	12	1.84466	0.5	3
23	1	1	80.77	84.62	12	3.38124	1	4
23	1	1	80.77	84.62	12	2.43848	0.125	5
23	1	1	80.77	84.62	12	2.16341	0.5	6
24	1	1	80.77	65.38	4	2.43848	0.5	1
24	1	1	80.77	65.38	4	0.977743	0.25	2
24	1	1	80.77	65.38	4	0.866919	0.625	3
24	1	1	80.77	65.38	4	1.84466	1	4
24	1	1	80.77	65.38	4	0.977743	0	5
24	1	1	80.77	65.38	4	0.472789	0.5	6
25	1	2	69.23	63.46	0	2.43848	0.25	1
25	1	2	69.23	63.46	0	0.472789	0.5	2
25	1	2	69.23	63.46	0	1.22065	0.5	3
25	1	2	69.23	63.46	0	1.22065	0.875	4
25	1	2	69.23	63.46	0	1.32669	0.75	5
25	1	2	69.23	63.46	0	0.242905	0.125	6
26	1	1	73.08	69.23	7	2.43848	0.5	1
26	1	1	73.08	69.23	7	1.92051	1	2
26	1	1	73.08	69.23	7	1.56959	0.625	3
26	1	1	73.08	69.23	7	2.43848	0.875	4
26	1	1	73.08	69.23	7	0.977743	0	5
26	1	1	73.08	69.23	7	1.0968	0.5	6
27	1	2	67.31	61.54	0	1.56959	0.625	1
27	1	2	67.31	61.54	0	1.84466	0.75	2
27	1	2	67.31	61.54	0	1.0968	0	3
27	1	2	67.31	61.54	0	0.702673	0.125	4
27	1	2	67.31	61.54	0	0.702673	0.25	5
27	1	2	67.31	61.54	0	0.702673	0.625	6
28	1	1	84.62	75	11	1.56959	1	1
28	1	1	84.62	75	11	2.16341	0.5	2
28	1	1	84.62	75	11	1.22065	0.5	3
28	1	1	84.62	75	11	2.43848	0.75	4
28	1	1	84.62	75	11	2.19361	0.25	5
28	1	1	84.62	75	11	1.46074	0.125	6
29	1	1	88.46	82.69	8	2.78743	0.375	1
29	1	1	88.46	82.69	8	1.56959	0.875	2
29	1	1	88.46	82.69	8	2.16341	0.375	3
29	1	1	88.46	82.69	8	3.38124	0.625	4
29	1	1	88.46	82.69	8	1.22065	0	5
29	1	1	88.46	82.69	8	1.84466	0	6
30	1	1	86.54	78.85	13	1.84466	1	1
30	1	1	86.54	78.85	13	1.32669	0.5	2
30	1	1	86.54	78.85	13	0.702673	0.75	3
30	1	1	86.54	78.85	13	2.19361	1	4
30	1	1	86.54	78.85	13	1.22065	0.375	5
30	1	1	86.54	78.85	13	1.0968	0.625	6
31	1	1	78.85	71.15	15	1.56959	0.75	1
31	1	1	78.85	71.15	15	1.32669	0.75	2
31	1	1	78.85	71.15	15	0.977743	0.25	3
31	1	1	78.85	71.15	15	3.38124	0.375	4
31	1	1	78.85	71.15	15	0.459768	0.25	5
31	1	1	78.85	71.15	15	0.702673	0.125	6
32	1	1	80.77	82.69	17	2.43848	0.5	1
32	1	1	80.77	82.69	17	1.69062	0.625	2
32	1	1	80.77	82.69	17	0.866919	0.875	3
32	1	1	80.77	82.69	17	3.38124	1	4
32	1	1	80.77	82.69	17	1.32669	0	5
32	1	1	80.77	82.69	17	1.22065	0.625	6
33	1	1	71.15	67.31	7	0.459768	0.75	1
33	1	1	71.15	67.31	7	1.56959	0.625	2
33	1	1	71.15	67.31	7	0	0.625	3
33	1	1	71.15	67.31	7	0	1	4
33	1	1	71.15	67.31	7	0.242905	0.75	5
33	1	1	71.15	67.31	7	0.702673	0.125	6
34	1	1	88.46	84.62	14	1.84466	1	1
34	1	1	88.46	84.62	14	1.32669	0.375	2
34	1	1	88.46	84.62	14	0.977743	0.75	3
34	1	1	88.46	84.62	14	3.38124	0.875	4
34	1	1	88.46	84.62	14	1.32669	0.5	5
34	1	1	88.46	84.62	14	1.32669	0.5	6
